# Supplementary material for: A rapid review of the rate of attrition from the health workforce
Source: Hum Resour Health. 2017 Mar 1;15:21. doi: 10.1186/s12960-017-0195-2 (PMC5333422; doi:10.1186/s12960-017-0195-2)
Supplement: Additional file 2: — SoWMy Dataset for Attrition. (XLSX 14 kb) [file 12960_2017_195_MOESM2_ESM.xlsx]

## Sheet: Folha1
Country	International Standard Classification of Occupation (ISCO) code	Cadre name	Annual attrition rate (%)
Afghanistan	2211	Physicians (general)	5
Afghanistan	2222	Midwives	12.5
Afghanistan	2212	Physicians (ob/gyn)	7
Angola	3221	Enfermeira auxiliar	3
Angola	2211	Médico de clínica geral	1
Angola	2222	Licenciada em enfermagem	0
Angola	2222	Enfermeiras parteiras especializadas	1
Angola	2212	Médico de ginecologia e obstetrícia	1.5
Angola	2240	Licenciades em enfermagem e pós-graduados em ginecologia obstetrícia	0
Azerbaijan	3222	Midwifery associate professionals	23
Benin	2222	Sages-femmes	0.5
Bolivia	2222	Enfermeras parteras	0
Bolivia	2222	Enfermeras obstetrices	0
Brazil	2211	General practioner/general surgeon family health doctors	4
Burkina Faso	3222	Accoucheuses auxiliaires/accoucheuses brevetées	17
Burkina Faso	2211	Médecins généralistes	1
Burkina Faso	2222	Sages-femmes/maïeuticiens	25
Burkina Faso	2222	Infirmières	10
Burkina Faso	2212	Médecins spécialistes (Obstétrique/Gynécologie)	1
Burkina Faso	3256	Attachés de santé en soins obstétricaux et gynécologiques	0
Cambodia	3222	Primary midwives	0
Cambodia	2211	Physicians (general)	1
Cambodia	2222	Midwives	0
Central African Republic (the)	2221	Infirmière	0
Chad	2212	Gynécologue obstetricien	0
Chad	2221	Infirmiers diplômés d'etat	0
Comoros (the)	3222	Infirmier d'assistance médicale	2
Comoros (the)	2211	Médecin généraliste	0
Comoros (the)	2222	Sages-femmes	0
Comoros (the)	2212	Gynécologue/obstétriciens	1
Congo, Democratic Republic of the	3222	Aide accoucheuse	20
Congo, Democratic Republic of the	3221	Accoucheuse brevetée ou diplômée	20
Congo, Democratic Republic of the	2211	Médecin généraliste	20
Congo, Democratic Republic of the	2222	Sages-femmes	20
Congo, Democratic Republic of the	2222	Accoucheuse du niveau supérieur	20
Congo, Democratic Republic of the	2212	Médecin spécialiste (ob/gyn)	20
Congo, Democratic Republic of the	2221	Infirmières polyvalentes	20
Djibouti	2212	Obstétriciens/gynécologues	0
Egypt	2211	Physicians (general)	10
Egypt	2221	Nurse-midwives	10
Egypt	2212	Physicians (ob/gyn)	27
Gambia	3222	Community nurse attendant midwives	2
Gambia	2222	State enrolled nurse midwife	10
Gambia	2222	Registered nurse midwife	10
Guinea	3221	Agent technique de santé	0
Guinea	2211	Physicians (general)	0
Guinea	2222	Midwives	0
Guinea	2222	Aide de santé/Infirmier diplômé d'Etat	0
Guinea	2212	Physicians (ob/gyn)	0
Guinea-Bissau	3222	Parteiras-auxiliares	0
Guinea-Bissau	2211	Médicos generalistas	30
Guinea-Bissau	2222	Parteiras	8
Guinea-Bissau	2222	Enfermeiras parteiras	2
Guinea-Bissau	2212	Medicos especialistas obstétricos /ginecologistas	0
Haiti	2222	Sages-femmes	36
Haiti	2222	Nurse-midwives	36
Indonesia	2211	Doctors	2.5
Indonesia	2222	Midwives	2.5
Indonesia	2212	Doctor ob/gyn	2.5
Kenya	2211	Medical officers	8
Kenya	2222	Enrolled midwives/registered midwives	10
Kenya	2222	Community health nurses	10
Kenya	2212	Physicians (ob/gyn)	5
Korea, Democratic People's Republic of	2211	Household doctors	4
Korea, Democratic People's Republic of	3222	Midwives	3
Korea, Democratic People's Republic of	2221	Nurse-midwives	0
Korea, Democratic People's Republic of	2212	Physicians (ob/gyn)	1
Korea, Democratic People's Republic of	2212	Surgeons	2
Lesotho	2211	General practitioners	45
Lesotho	2222	Nurse midwife	45
Lesotho	2212	Obstetrician	0
Malawi	2211	Physicians (general)	0
Malawi	2222	Nurse midwives technicians	2
Malawi	2212	Physicians (ob/gyn)	0
Mali	2211	Physicians (general)	40
Mali	2212	Physicians (ob/gyn)	30
Mauritania	2222	Midwives	1
Mexico	2222	Parteras	2
Morocco	2211	Médecin généraliste	19
Morocco	2222	Sages-femmes	15
Morocco	2212	Gynécologue-obstétricien	11
Mozambique	3222	Elementary midwive	0
Mozambique	3221	Elementary nurses	0
Mozambique	2211	Physicians (general)	1
Mozambique	2222	Maternal/child health nurses	0
Mozambique	2212	Physician (obstetrician/gynaecologist)	2
Mozambique	2240	Surgical technicians	0
Myanmar	3222	Auxiliary midwives	3
Myanmar	2211	Physicians (general)	0.1
Myanmar	2222	Midwives	0.1
Myanmar	2221	Nurse	0.1
Myanmar	2212	Ob/gyns	0.1
Myanmar	3222	Lady health visitor	0.05
Nepal	3222	ANMs	10
Nepal	2211	Physicians	15
Nepal	2222	Nurses	10
Nepal	2212	Physicians ob/gyn	1
Niger (the)	3222	Assistante sage-femme	8.11
Niger (the)	3222	Agents de santé de base	1.92
Niger (the)	2211	Médecin généraliste, capacitaire en chirurgie de district	1.92
Niger (the)	2222	Sage-femme	1
Niger (the)	2222	Infirmiers diplômés d'etat	1.92
Niger (the)	2212	Médecins spécialistes (gynéco-obstétriciens)	1.92
Niger (the)	3256	Anesthétistes et aide-chirurgiens	1.92
Nigeria	2211	Physicians	2.4
Nigeria	2222	Midwives	1.4
Nigeria	2222	Nurse-midwives	1.4
Nigeria	2212	Physician (ob/gyn)	2.4
Nigeria	2222	Community midwives	0
Pakistan	3222	Lady health worker midwives	10
Pakistan	3222	Community midwives	10
Pakistan	2221	Nurse-midwives	10
Papua new Guinea	2211	Generalist physicians	5
Papua new Guinea	2222	Midwives	5
Papua new Guinea	2222	Registered nurses	5
Papua new Guinea	2212	Ob/gyn	4
Rwanda	2211	General practitioner	20
Rwanda	2222	Midwives	0.2
Sao Tome and Principe	2222	Midwives	7
Sao Tome and Principe	2222	Nurse-midwives	0
Sao Tome and Principe	2212	Physicians (ob/gyn)	0
Sao Tome and Principe	2240	Para medico e obstetricia	0
Sierra Leone	3222	Maternal and child health aides	10
Sierra Leone	3222	Community health nurses	0
Sierra Leone	2211	Medical officer	0
Sierra Leone	2222	Midwives	10
Sierra Leone	2212	Physicians (ob/gyn)	0
Sierra Leone	2212	Physician specialists	0
South Africa	2211	Doctors	25
South Africa	2222	Midwife specialist	25
South Africa	2222	Professional nurses	25
South Africa	2212	Gynecologists/obstetricians	25
Sudan (the)	3222	Technical/community midwife	0
Sudan (the)	3222	Midwives	0
Swaziland	3221	Nursing assistants	0
Swaziland	2211	Physicians	0
Swaziland	2222	Nurse-midwives	0
Swaziland	2212	Physicians (ob/gyn)	0
Tajikistan	2211	Physician (therapeutist)	7
Tajikistan	2222	Midwives	3
Tajikistan	2212	Ob/gyn	3
Uzbekistan	2211	General practitioner	10
Uzbekistan	3222	Midwives	5
Uzbekistan	2221	Nurse-midwives	10
Uzbekistan	2212	Obstetricians and gynecologists	10
Yemen	2222	Community midwives	20
Yemen	2212	Obs/gyn specialists	5
Zimbabwe	3222	Primary care nurses	2
Zimbabwe	2222	Nurse-midwives	10
Zimbabwe	2221	Registered general nurses	11
Algeria	2211	Médecins généralistes	10
Algeria	3222	Sages-femmes Including: sage-femme principale, sage-femme de santé publique	10
Algeria	2212	Médecins spécialistes (obs.gyn)	0
Lebanon	2211	Generalist physicians	0
Lebanon	2222	Midwives	15
Lebanon	2212	Obstetricians & gynaecologists	0
Oman	2222	Nurse-midwives	1
Oman	2221	Nurses	11
Palestine	3222	Auxiliary midwives	5
Palestine	2211	Generalist physicians	2
Palestine	2222	Midwives	10
Palestine	2222	Nurse-midwives	2
Palestine	2212	Obstetricians & gynaecologists	0
Tunisia	2211	Médecin de Santé Publique (public) Médecin Généraliste (privé)	1.4
Tunisia	2222	Sage-Femme	1
Tunisia	2212	Gynécologue Obstétricien	0
